# Supplementary material for: Reference genes for the developing mouse lung under consideration of biological, technical and experimental confounders
Source: Sci Rep. 2022 Oct 21;12:17679. doi: 10.1038/s41598-022-19071-1 (PMC9587035; doi:10.1038/s41598-022-19071-1)
Supplement: Supplementary file 2 — Supplementary Information 2. [file 41598_2022_19071_MOESM2_ESM.xlsx]

## Sheet: Tabelle1
	cDNA Nr.	Description	Tbp	2610020H08Rik	Auh	Csnk1a1	Dolpp1	Efhd2	Eif3a	Eif4g2	Elac2	Grn	Kdm3b	Maea	Mpv17I	Nupl2	Pcsk7	Puf60	Tfrc	Tmed2	Rpl4	Tnks2	Wars2	Zc3h11a	Psmd4
	1	p2.5 nox	29.2969	28.8436	28.5119	23.5719	31.5219	28.8169	25.0036	24.3636	30.2253	27.5469	28.0319	29.0603	24.9603	31.8069	30.9903	24.9369	27.3803	24.2203	23.9053	24.5453	29.5836	25.2903	34.7869
	3	p2.5 nox	27.0769	27.2336	26.3219	21.3369	28.7719	26.0219	23.3536	22.2486	27.4603	24.7219	25.4419	26.6253	25.9653	29.2469	28.2953	24.7819	25.2653	22.2653	21.8703	22.5453	27.3286	22.7003	31.6819
	4	p2.5 nox	26.9619	27.1286	26.2569	21.4119	29.0519	26.1869	23.4136	22.2636	27.5053	24.7069	25.6819	26.1703	26.1203	29.3469	28.2553	24.8119	25.2753	22.3153	21.4853	22.6703	27.2436	22.5003	31.6669
	5	p2.5 nox	26.7369	27.0536	25.7919	21.0819	28.3019	25.2469	23.1036	21.7836	26.7903	24.1019	25.1519	25.7453	26.1353	28.7669	27.5803	24.1019	24.6803	21.6053	21.1303	22.7603	26.6636	22.2953	30.7969
	6	p2.5 nox	27.2969	27.3286	26.8869	21.5569	29.2569	26.9019	23.4686	22.3536	27.7453	25.1469	25.6219	26.1753	25.6903	29.6919	28.6353	25.0569	25.3353	22.4353	21.9303	22.6153	27.7186	23.5753	32.2619
	8	p2.5 nox	26.6019	26.7386	25.6919	21.6769	27.9519	25.1919	23.4036	22.0686	26.7153	24.2219	24.9119	26.1653	27.8753	28.7369	27.4403	24.3869	25.3803	22.0453	21.2903	23.0203	26.9286	23.1003	31.1669
	10	p2.5 hyx	27.8369	27.8036	27.3169	22.3819	29.7819	27.1169	24.0686	23.0036	28.5703	25.9569	26.8469	26.8553	25.1853	29.8519	29.5553	24.8769	26.0853	22.9403	22.2203	23.2153	28.1686	23.9003	32.4519
	11	p2.5 hyx	27.7869	27.8786	27.3819	22.2269	29.8569	26.9769	24.0786	23.1086	28.4303	25.8919	26.9019	27.4003	25.4553	30.1069	29.5853	24.7919	25.8053	23.0653	22.7153	23.7453	28.3736	23.9603	32.8419
	12	p2.5 hyx	28.8419	28.7136	28.3669	23.2169	31.0119	28.3619	24.9636	24.3136	29.5903	27.1019	27.9319	27.7953	25.0653	30.7969	30.5703	25.0569	26.8153	23.9303	23.6153	24.5503	29.2086	25.2453	33.5619
	13	p2.5 hyx	28.6819	28.5286	28.2169	23.0469	30.9319	27.9719	25.0686	24.1286	29.7353	26.9619	27.8919	28.3203	25.4253	31.0919	30.6803	25.2219	27.0353	23.9703	22.9953	24.2953	29.1786	24.8153	33.5669
	15	p2.5 hyx	26.7569	27.0586	25.8769	21.7069	28.1319	25.2519	23.4036	22.3736	26.9053	24.4919	25.1119	26.2753	27.7853	29.1169	27.7053	24.6069	25.0553	22.2003	20.6503	23.1003	27.2136	22.7553	31.0069
	16	p2.5 hyx	27.4519	27.4986	26.1769	22.1419	28.4519	25.9069	24.1086	22.9836	27.4753	25.1569	25.5069	26.6953	28.1253	29.7219	28.2653	25.1769	25.5503	22.7153	21.5853	23.6553	27.4086	23.4903	31.8969
	18	p5.5 nox	28.4619	28.0236	28.1769	22.6519	30.4319	27.7469	24.6486	23.4786	29.2153	26.5369	26.6169	27.9903	25.4653	30.4819	30.1353	24.7919	26.2703	23.4953	22.8103	24.1603	29.0836	24.9303	32.7919
	19	p5.5 nox	27.9519	27.8186	27.5969	22.2619	29.9869	27.1719	24.0486	23.1636	28.6053	25.7719	25.8519	27.4803	25.6453	30.0119	29.6303	25.0469	25.8103	23.0403	22.5153	23.7153	28.3936	24.3753	32.7319
	20	p5.5 nox	28.5819	28.4936	27.9069	22.8619	30.6119	27.8319	24.6386	23.9436	29.2253	26.9019	26.9819	28.0853	25.2803	31.0569	30.4003	25.2619	26.2203	23.5053	23.4603	24.0603	28.8986	24.9503	33.1319
	22	p5.5 nox	28.5219	28.4436	27.9169	22.7869	30.4769	27.5769	24.3536	23.5836	28.9553	26.7019	26.7819	27.6853	24.9403	30.3619	30.0653	24.8269	25.9803	23.1003	23.2503	23.8903	28.5136	24.9753	33.6169
	25	p5.5 nox	27.4819	27.6886	26.4869	22.4269	28.8769	25.8519	24.4636	23.0036	27.5803	25.1919	25.2719	27.1103	29.0703	29.6269	28.2553	25.2019	25.7503	23.1103	22.4903	24.3003	28.0536	24.3203	31.9769
	26	p5.5 nox	27.5619	27.6736	26.7769	22.3569	28.9869	26.0069	24.1886	22.8286	27.6153	25.4019	25.4819	27.1053	28.6753	29.6319	28.5003	25.5819	25.4403	22.9303	22.2403	24.3403	28.1136	24.3003	31.6619
	27	p5.5 hyx	29.4969	29.3936	29.2669	23.7819	31.3719	29.2669	24.9286	24.4786	30.2303	27.8619	27.9419	28.7053	24.5153	31.4319	31.8353	24.6319	27.3953	24.4803	23.6653	24.8053	29.9136	25.9853	35.9469
	28	p5.5 hyx	29.2469	29.2486	28.9119	23.5069	31.1219	28.9619	24.8436	24.2586	29.9603	27.6969	27.7769	28.8403	24.7103	31.2969	31.3753	24.6419	26.6353	24.1853	23.4553	24.5953	29.7586	25.5803	34.4769
	29	p5.5 hyx	29.1419	29.2536	28.8619	23.6419	31.0469	28.6619	25.2236	24.3686	29.5803	27.5869	27.6669	28.6603	25.3503	31.1319	31.1653	25.0219	26.8903	24.2953	23.6053	24.8253	29.6486	25.6303	33.7019
	30	p5.5 hyx	26.4669	26.4636	26.3319	20.8019	28.1219	25.5919	22.5686	21.2436	26.6103	24.4669	24.5469	25.5853	26.0403	28.5119	28.0653	24.1919	24.2003	21.7453	21.0853	22.2703	26.9486	23.0453	31.4019
	31	p5.5 hyx	30.0719	30.2036	30.3369	24.3319	32.0819	30.1619	25.3786	24.7036	30.9703	28.8369	28.9169	29.9253	25.1903	32.3419	32.9453	24.9869	27.6903	24.9403	23.8603	24.6153	30.6186	26.6853	35.6619
	32	p5.5 hyx	27.6769	27.7936	27.5519	22.1719	29.5819	27.0769	23.8036	22.7836	28.1503	26.0169	26.0969	27.2853	24.8553	29.7919	29.7453	24.5019	25.5503	22.9703	22.7153	23.3203	28.2536	24.4103	33.0369
	35	p14.5 nox	31.3219	31.5586	30.9819	25.7219	33.4019	30.9469	27.7636	26.7536	32.3453	29.9269	31.0219	31.2103	25.7553	33.7319	32.6853	25.4469	29.8953	26.2953	25.3703	27.5153	32.0086	27.6953	36.3469
	37	p14.5 nox	29.1869	29.7386	28.5319	23.6219	31.0969	28.1269	25.7786	24.6586	30.0553	27.1669	28.4069	29.0003	25.8353	31.5319	30.3703	25.6219	27.3653	24.6403	24.3303	25.6203	29.5236	25.5303	34.0319
	39	p14.5 nox	31.9869	32.6386	31.3269	26.9319	34.1419	31.1969	28.9836	27.6086	32.8253	30.8869	31.7919	31.9703	26.5703	34.2969	33.2953	26.3369	30.4003	27.1903	25.9753	28.6703	32.4086	29.0603	36.7469
	40	p14.5 nox	31.1319	31.8336	30.4769	25.6119	32.8869	30.0069	27.7086	26.4186	31.8403	29.5319	30.4619	30.9703	26.3503	33.3769	32.6603	26.2919	28.8503	26.1703	25.3103	27.5253	31.7486	27.5653	38.4219
	43	p14.5 nox	33.3719	33.4986	31.7419	27.9419	33.9619	31.1119	29.8236	28.7286	33.4953	31.1969	31.9419	32.6653	28.7853	35.2969	33.8553	29.9369	30.7903	27.5403	26.9053	29.8553	32.8436	29.6203	37.3369
	44	p14.5 nox	33.9619	34.5786	33.2669	29.4669	37.0769	33.4669	31.0536	30.1086	35.3903	33.1169	33.6769	34.4803	25.6953	36.0669	35.2753	28.2769	32.6803	25.0753	26.1553	31.3753	34.1886	30.6753	39.9719
	45	p14.5 hyx	27.9336	29.0353	28.2436	22.3919	30.9403	27.7619	24.7703	23.2736	28.9053	26.4153	27.8219	28.3353	25.2003	30.4386	29.9253	25.1436	26.8103	23.1253	23.0103	24.2203	29.7603	24.8819	33.3403
	46	p14.5 hyx	27.2736	28.5253	27.4886	21.7919	29.8203	27.0219	24.5203	22.8936	28.2503	25.5653	27.1769	27.8003	25.8453	29.8486	28.9553	25.1236	26.1053	22.7653	22.2853	23.7053	29.0353	24.1319	32.3853
	47	p14.5 hyx	27.5986	29.0153	27.9436	22.1219	30.1053	27.3619	24.8403	23.1486	28.1953	26.1203	27.3919	27.5953	25.6553	30.0436	29.4053	25.1936	26.3953	22.9753	22.6803	24.3953	29.2053	24.5469	32.9603
	48	p14.5 hyx	28.1336	29.3153	28.2336	22.4069	30.3853	27.6969	25.2553	23.5336	28.4803	26.2353	27.8469	28.2003	25.9453	30.4836	29.5003	25.3286	26.8053	23.4603	23.0453	24.7503	29.4903	25.2969	33.2253
	50	p14.5 hyx	27.8636	29.0553	28.1336	22.1619	30.4253	27.6519	24.7103	23.2436	28.7603	26.3103	27.6919	28.0303	24.9703	30.1986	29.5053	24.9236	26.4553	23.0253	22.9503	24.2403	29.7353	24.6269	32.9003
	51	p14.5 hyx	27.6636	28.8203	27.5436	22.1119	29.9353	25.8719	24.8753	23.0336	27.8253	25.0803	26.8169	27.1103	28.8553	30.5886	29.3903	25.9486	25.7003	22.5953	22.2503	24.3003	29.4853	24.4219	32.2303
	53	p21.5 nox	30.6636	31.7853	30.6586	25.4019	33.4603	30.5519	27.9703	26.4686	32.1653	29.6903	30.4369	31.5953	25.0653	33.4436	32.3853	25.0536	29.1803	25.8353	24.8803	27.4703	31.9803	27.4219	36.1403
	54	p21.5 nox	31.4986	32.2203	31.3786	26.0169	34.1203	31.1069	28.8603	27.4136	32.6153	30.4203	31.3319	32.6053	25.2953	34.9886	32.8003	24.9236	29.6953	26.2403	25.1503	28.4203	32.8453	28.1169	36.8253
	55	p21.5 nox	31.0486	32.4603	30.7836	25.8669	33.5353	30.6669	28.3203	27.1036	32.1853	30.3253	30.7519	32.1003	25.5153	34.6186	32.2103	25.4836	29.4003	26.2853	24.9403	27.9653	31.7253	27.6519	35.9903
	56	p21.5 nox	30.1386	31.2403	30.3036	24.7669	32.9903	30.2619	27.3153	26.2436	31.7003	29.1103	29.8919	31.1903	25.2803	33.6936	31.9553	25.1836	28.7503	25.5403	24.5253	26.7553	31.6053	26.7269	36.5553
	57	p21.5 nox	27.9486	29.7053	28.0486	22.8719	31.1253	28.0869	25.6553	24.1336	29.5153	26.7853	27.9519	29.1303	26.1203	31.5536	29.7553	25.7986	26.6003	24.0053	23.7453	25.0553	29.7603	24.8769	33.8303
	58	p21.5 nox	28.5136	29.6053	28.5386	22.9419	31.5403	28.6919	25.4103	24.0886	30.1253	27.0303	28.0969	28.8453	24.8103	32.1936	30.0753	24.9886	26.8403	23.9053	23.7053	24.8153	30.0303	25.0619	34.0003
	59	p21.5 hyx	26.3536	27.8203	26.4736	20.7869	28.7253	25.8369	23.0453	21.5336	27.0003	24.4053	25.9869	26.1953	24.9353	28.4186	28.3553	23.9536	25.0753	21.4303	20.8653	22.8953	27.7453	23.2369	31.3553
	60	p21.5 hyx	26.9986	28.6103	27.0036	21.2369	29.2853	26.5269	23.4803	21.9336	27.4303	24.8703	26.6669	26.7753	25.4753	28.9386	28.6353	24.4736	25.5053	21.7603	22.0203	23.2453	28.4453	23.6919	31.8003
	61	p21.5 hyx	27.6586	28.8753	27.6486	21.8819	30.0353	27.0119	24.1603	22.6836	28.2853	25.5703	27.4369	27.4953	25.3753	29.7336	29.1203	24.7736	26.0753	22.5303	22.6003	23.9303	29.1353	24.2619	32.3203
	62	p21.5 hyx	27.9936	29.4753	28.0186	22.3519	30.3853	27.3019	24.8303	23.2236	28.4403	25.8853	27.5819	27.9503	25.0103	30.0636	29.6003	24.7786	26.6403	23.0203	22.8203	24.5303	29.4453	24.8569	33.1053
	63	p21.5 hyx	27.0986	28.6853	27.2736	21.5269	29.5003	26.5019	23.7103	22.2586	27.4103	24.8953	26.7669	27.0303	25.6253	29.0386	28.7253	24.5836	25.6203	21.9603	22.0953	23.5453	28.6303	24.0419	31.5853
	64	p21.5 hyx	26.9386	28.3403	26.8736	21.1769	29.0303	26.0769	23.9603	22.3736	27.0653	24.2553	26.6869	26.9253	25.9953	28.8086	28.6003	24.6486	25.3153	21.9703	21.8953	23.5203	28.3603	23.7369	31.3803
	65	p28.5 nox	28.8536	30.1153	29.0136	23.5169	31.5303	28.5569	26.2403	24.7236	29.7203	27.3253	28.4019	29.3303	25.3303	32.1186	30.7503	25.4286	26.8753	24.4203	24.0553	25.7453	30.6353	25.5119	34.1003
	66	p28.5 nox	27.9036	29.8353	27.7586	22.6019	30.0453	26.9219	25.2603	23.7486	28.4703	25.6653	27.1919	28.4553	25.9403	30.8336	29.2303	25.2536	26.3753	23.5903	23.3953	25.0553	29.4503	24.5719	33.3103
	67	p28.5 nox	29.5786	30.6803	29.6436	24.1919	32.2003	29.2869	26.5153	25.2636	30.8853	28.4153	29.4919	30.1153	25.5453	32.5836	31.3603	25.7236	27.5353	24.7553	24.3753	26.1553	31.3603	26.1719	34.7853
	68	p28.5 nox	30.5336	31.4653	30.5886	24.9869	33.0703	30.3619	27.2903	26.0686	31.4353	29.2253	30.2819	30.9153	25.6453	33.2636	31.9953	25.4086	28.4503	25.4503	24.9553	27.1353	32.2753	26.9169	35.5853
	69	p28.5 nox	28.8586	30.1903	29.0636	23.4119	31.7953	28.7019	25.9253	24.4386	30.2303	27.4953	28.3669	29.2903	25.2103	32.3386	30.8153	25.5186	27.1553	24.2703	24.1453	25.4803	30.6903	25.2669	34.5253
	70	p28.5 nox	28.7636	30.2153	28.8236	23.4069	31.2053	28.3569	25.7253	24.3036	29.5853	26.9953	28.4569	28.9953	25.1053	31.6086	30.2453	25.3586	26.7803	24.1953	24.1253	25.6153	30.4453	25.5019	34.1903
	71	p28.5 hyx	25.9736	28.4253	26.1286	20.6869	28.4153	25.6919	23.1103	21.3936	26.4353	23.8503	25.4869	25.9303	25.3303	28.0536	27.4753	23.8186	24.8353	21.1003	21.3353	22.9453	27.8253	23.2219	30.7203
	72	p28.5 hyx	30.6336	33.5653	31.3086	26.1369	32.5653	29.3769	26.9353	25.7286	30.7903	28.0253	28.4469	30.0603	26.2553	32.5036	31.9303	25.5936	29.1853	26.4853	25.3853	27.7953	32.3253	27.4169	34.8503
	73	p28.5 hyx	26.4986	28.7403	26.2786	21.0519	28.6253	25.6419	23.5053	21.8236	26.5103	23.8153	25.9119	26.1553	25.9853	28.4236	27.6153	24.2586	25.1503	21.5253	20.9953	23.3803	28.0453	23.4369	30.9503
	74	p28.5 hyx	26.6086	28.7653	26.5636	21.2019	28.7703	26.0769	23.5453	21.9586	26.7253	24.3203	26.1519	26.5603	26.0653	28.8536	28.1403	24.4686	25.5053	21.5903	21.8503	23.4653	28.3553	23.6669	30.8353
	75	p28.5 hyx	26.5836	28.4453	26.2386	21.2769	28.4403	25.2419	23.5003	21.9986	26.2603	23.4603	25.8069	26.3803	26.1553	28.3786	27.5153	24.1536	25.2853	21.5853	21.6303	23.4553	28.0453	23.5669	30.6853
	76	p28.5 hyx	25.8786	28.1803	25.9586	20.6619	27.9903	24.9769	22.8403	21.4386	26.0253	23.2503	25.4369	25.7553	25.3903	27.8386	27.2303	23.9036	24.5203	21.1003	21.0553	22.8803	27.5553	22.9919	30.7103
	79	p5.5 nox_add	29.5586	29.2103	26.1219	22.1753	29.8153	26.5119	23.8136	21.6636	28.0186	23.8003	25.6953	28.0536	28.2153	29.9636	29.4019	28.2836	28.4269	25.6569	21.9003	25.7036	29.8969	24.7719	32.2503
	80	p5.5 nox_add	29.9036	29.2803	28.4069	22.6803	30.4253	26.4969	23.9936	21.8486	28.1686	24.2153	26.0003	28.0436	28.2553	29.9936	29.9419	28.4386	28.7319	25.8769	22.7453	25.8486	30.2319	25.2169	32.7953
	81	p14.5 hyx_add	29.6836	29.8003	27.8219	22.4003	29.7853	25.3319	23.3836	20.7486	26.9586	22.3703	24.0553	26.5436	25.8103	28.4486	28.8069	26.7336	27.1819	24.9619	22.6503	24.7636	29.5969	24.3969	30.6803
	82	p14.5 hyx_add	30.0436	30.5003	28.6969	23.1803	30.4753	25.4419	23.1186	22.1436	27.8136	22.9953	25.0003	27.2686	26.5203	29.1086	29.9319	28.0286	28.7169	25.7419	22.8053	26.2736	30.6719	25.4419	31.8603
	83	p14.5 nox_add	31.1636	31.8253	29.6619	24.3603	31.7903	28.0769	25.6586	23.0536	29.0286	24.8003	27.1803	28.8886	22.3303	31.1986	31.5319	27.6086	28.3919	25.8019	23.6103	26.2386	31.6269	25.9769	32.5653
	84	p14.5 nox_add	31.4436	32.8603	30.1219	24.6603	32.2253	27.8169	26.0586	23.4736	29.3486	25.0253	27.9753	29.0786	22.4353	35.2836	31.8069	27.7536	29.4669	26.3119	23.7453	29.1086	32.4419	26.5119	33.2603
	85	p14.5 nox_add	31.3986	31.9403	29.4769	24.1053	31.1053	26.8119	25.3536	22.7636	28.5486	24.2853	27.4903	29.0636	23.7603	31.4336	31.3769	28.6336	28.9469	26.8169	24.1753	26.5886	31.6619	26.3319	33.7503
	86	p14.5 nox_add	32.4036	32.7003	30.1119	25.1553	32.2253	28.3819	25.5486	23.3386	29.2286	25.2903	27.9053	29.6736	22.5853	31.8036	32.3819	27.8086	29.6869	26.9819	24.1403	31.4486	32.4569	26.9619	33.3953
	87	p14.5 nox_add	31.3536	32.4953	30.2069	25.4003	32.7503	27.8219	26.0286	23.8186	29.4736	25.1003	27.4603	29.1586	22.0203	31.7536	31.8669	27.8936	29.4419	26.4769	23.8903	27.0136	32.1319	26.7869	33.5603
	88	p14.5 nox_add	30.9636	31.5153	29.3319	24.1303	31.6003	27.2919	25.6236	23.1336	29.4036	24.5253	27.0053	29.0336	23.6853	31.0736	31.0769	28.2836	28.3769	26.2419	23.7103	25.8336	31.2869	25.8619	33.3603
	89	p21.5 hyx_add	28.6986	29.7853	27.4119	22.2853	30.3003	24.8719	23.0336	20.9536	26.9036	22.0653	25.1053	26.5236	26.1603	28.4786	28.5369	27.0786	27.2669	24.5169	22.0953	25.0986	29.4119	24.9119	31.2103
	90	p21.5 hyx_add	28.7436	29.8803	27.3969	22.1953	29.2803	25.4069	23.3086	20.8186	26.8636	21.9353	24.9353	26.4436	26.0753	28.7336	28.3619	26.7336	27.1219	24.3169	21.9653	24.8736	29.1269	24.0619	30.5303
	91	p21.5 hyx_add	28.8536	29.6253	27.3969	22.3303	29.4903	25.1419	23.6936	21.1036	27.2486	22.1303	24.9103	26.5236	26.1703	28.9586	28.6069	26.8336	27.7769	24.8619	22.3053	24.5286	29.7769	24.5519	31.2553
	92	p21.5 hyx_add	29.0686	29.3303	26.7869	21.7853	27.8653	24.2519	22.3036	20.0586	26.3886	21.4553	24.3203	25.7036	25.1503	27.9286	28.2269	26.4036	27.4019	24.3469	21.8153	24.9086	29.1919	24.2069	30.5803
	93	p21.5 nox_add	31.5586	31.6353	29.1669	24.1453	30.5553	26.6369	24.4886	22.2136	28.5036	23.8003	26.8103	28.6236	21.9653	30.6586	30.5169	28.4636	29.0469	26.1169	23.7653	26.7686	37.7519	26.1569	32.7453
	94	p21.5 nox_add	29.4386	30.0153	27.5619	22.8503	29.9553	25.8419	24.5586	21.6936	28.2186	23.2953	24.9503	27.8986	26.1653	30.1486	29.1519	28.1136	28.1169	25.2869	22.9653	25.3886	29.9769	24.5669	32.1103
	95	p21.5 nox_add	31.6336	31.6703	29.4719	24.1653	30.5553	27.3069	24.9886	22.3686	29.1586	24.3953	26.5953	29.1936	22.7103	31.1486	30.8919	27.9936	28.7019	26.1269	24.1803	26.9586	31.8619	26.1969	32.9553
	96	p21.5 nox_add	31.3936	31.4403	29.1069	24.3403	30.4203	26.8469	25.0336	22.2286	28.4336	24.0653	26.4953	29.2136	22.4353	31.5836	31.0469	27.5686	28.9019	26.6419	23.8703	26.4986	31.4119	26.3019	32.8703
	97	p21.5 nox_add	29.3486	30.1053	27.5919	22.6853	29.1003	25.6969	23.7186	21.5986	27.8486	23.2353	25.6503	28.1236	26.2403	30.7336	29.2069	28.0336	28.0019	25.8119	23.3103	25.7436	29.7469	24.5919	32.1103
	98	p21.5 nox_add	31.8636	31.7903	29.9019	24.7653	32.0303	28.4019	26.1886	23.7586	33.4336	25.7253	27.8203	30.5386	22.7103	31.8636	31.8569	28.1986	29.6919	26.7369	24.1803	27.5386	31.6719	26.4569	34.8203
	99	p28.5 nox_add	36.5236	39.0553	36.4969	33.0503	36.5203	31.5769	32.3086	29.3236	32.5736	30.3253	33.2603	35.3986	22.5353	38.9386	36.8519	27.8736	35.9469	28.0919	26.1253	34.2036	31.3919	31.8569	37.1453
	100	p28.5 nox_add	31.6486	31.5853	38.6619	24.5203	30.7253	26.8419	25.3786	23.1936	28.9836	24.1203	27.5153	29.6336	22.6603	31.9886	32.0869	28.3786	29.6519	26.7519	24.0753	27.4336	31.7019	26.5869	33.2453
	101	p28.5 nox_add	32.3236	30.9953	38.6619	24.7453	31.0453	27.2869	24.6386	22.8836	28.9986	24.9953	26.4453	29.2086	22.2353	31.1536	32.4969	28.7536	29.8869	27.2069	31.6253	27.4636	32.7119	26.9519	33.2503
	102	p28.5 nox_add	31.3986	31.5903	29.5369	24.2703	30.4953	26.3569	24.4736	22.5036	32.8836	24.1453	27.0253	29.1286	22.7053	31.6136	31.3069	28.4486	29.2619	26.6519	24.2553	27.3886	31.5419	26.7469	33.1253
	103	p28.5 nox_add	31.7886	31.3503	29.3869	24.1903	30.0403	26.6169	24.7686	22.3936	28.9836	24.1903	27.4603	29.3786	22.8003	31.3836	31.6069	28.0436	29.2619	26.2969	23.8303	27.0836	31.2819	26.3769	33.4253
	104	p28.5 nox_add	31.3986	31.0703	29.3719	24.3603	30.0953	26.6419	25.0236	22.3886	28.7586	24.0303	27.1803	29.1986	22.6103	31.1686	31.2319	28.5886	29.2369	26.3819	23.8753	27.2736	31.7119	26.3769	33.0703
